# Supplementary material for: Experimental Comparison between Ethanol and Hexane as Solvents for Oil Extraction from Peanut Press Cake
Source: Foods. 2023 Jul 29;12(15):2886. doi: 10.3390/foods12152886 (PMC10417385; doi:10.3390/foods12152886)
Supplement: Supplementary file 1 [file foods-12-02886-s001.zip]

Archive with 1 entries (1 files):
- foods-2502861-supplementary.pdf
